# Supplementary material for: Optimization on construction machinery considering sequence-dependent setup times and personnel fatigue based on the improved gray wolf and whale algorithm
Source: PLoS One. 2025 May 21;20(5):e0320753. doi: 10.1371/journal.pone.0320753 (PMC12094793; doi:10.1371/journal.pone.0320753)
Supplement: S1 File — (XLSX) [file pone.0320753.s001.xlsx]

## Sheet: Sheet1
	Sequence independent work time
		machine1	machine2	machine3	machine4	machine5	machine6	machine7	machine8	machine9	machine10	machine11	machine12
	process1	4.07535	2.04936	6.95966	0	0	0	0	0	0	0	0	0
	process2	0	0	0	0.672068	0.480271	1.42949	0	0	0	0	0	0
	process3	0	0	0	0	0	0	4.12861	4.94205	5.72878	0	0	0
	process4	0	0	0	0	0	0	0	0	0	9.11802	1.53125	1.50762
	process1	10.1745	2.11758	6.54952	0	0	0	0	0	0	0	0	0
	process2	0	0	0	2.05567	0.429201	1.38817	0	0	0	0	0	0
	process3	0	0	0	0	0	0	3.02627	3.00007	15.0408	0	0	0
	process4	0	0	0	0	0	0	0	0	0	5.0214	1.26528	11.508
	process1	20.8255	8.67962	2.26279	0	0	0	0	0	0	0	0	0
	process2	0	0	0	1.52722	0.711702	2.92499	0	0	0	0	0	0
	process3	0	0	0	0	0	0	4.99979	4.34972	19.2543	0	0	0
	process4	0	0	0	0	0	0	0	0	0	2.85345	6.92898	10.7
	Sequence dependent work time
		machine1	machine2	machine3	machine4	machine5	machine6	machine7	machine8	machine9	machine10	machine11	machine12
	process1	2.94752	2.37505	11.0096	0	0	0	0	0	0	0	0	0
	process2	0	0	0	1.58793	0.561596	1.0112	0	0	0	0	0	0
	process3	0	0	0	0	0	0	5.07214	1.94197	12.5842	0	0	0
	process4	0	0	0	0	0	0	0	0	0	3.19886	1.03927	10.5051
	process1	11.3091	4.94574	8.83758	0	0	0	0	0	0	0	0	0
	process2	0	0	0	3.03395	0.723364	0.958779	0	0	0	0	0	0
	process3	0	0	0	0	0	0	3.22241	3.08093	23.2359	0	0	0
	process4	0	0	0	0	0	0	0	0	0	2.57901	1.33265	20.4358
	process1	21.6072	4.16193	14.3909	0	0	0	0	0	0	0	0	0
	process2	0	0	0	2.1985	1.10327	2.86811	0	0	0	0	0	0
	process3	0	0	0	0	0	0	3.42464	6.90926	29.9113	0	0	0
	process4	0	0	0	0	0	0	0	0	0	5.1782	1.80756	16.4
IHWGWO	226457000	179117000	179117000	166060000	166060000	166060000	158552000	158552000	150525000	150525000	144304000	137888000	137888000	137888000	137888000	137888000	137888000	137888000	137888000	137888000	137888000	137888000	137888000	137888000	137888000	137888000	137888000	137888000	137888000	137888000	137888000	137888000	137888000	137888000	137888000	137888000	137888000	137888000	137888000	137888000	137888000	137888000	137888000	137888000	137888000	137888000	137888000	137888000	137888000
GA	370425000	370425000	332216000	332216000	332216000	331914000	331914000	331914000	315472000	314785000	314785000	314630000	302591000	302249000	297448000	296516000	295894000	289067000	289067000	289067000	288274000	283897000	283897000	282246000	274782000	274782000	274782000	274041000	274041000	273476000	245153000	245153000	245153000	245153000	232593000	226363000	226363000	225728000	225728000	225728000	225728000	225304000	225102000	224853000	223964000	223617000	223192000	215455000	215455000
PSO	187861000	187861000	187861000	187861000	187861000	167905000	167905000	167905000	167905000	167905000	167905000	167905000	167905000	167905000	167905000	167905000	167905000	163583000	163583000	163583000	163583000	163583000	163583000	163583000	163583000	163583000	163583000	163583000	163583000	163583000	163583000	163583000	163583000	163583000	163583000	163583000	163583000	163583000	163583000	163583000	163583000	163583000	163583000	163583000	163583000	163018000	163018000	163018000	163018000
WOA	184191000	184191000	184191000	177627000	174775000	157478000	157478000	157478000	154262000	154262000	154262000	154262000	154262000	154262000	154262000	154262000	154262000	154262000	154262000	146533000	146533000	146533000	146533000	146533000	143169000	143169000	143169000	143169000	143169000	143169000	143169000	143169000	143169000	143169000	143169000	143169000	143169000	143169000	143169000	143169000	143169000	143169000	143169000	143169000	143169000	143169000	143169000	143169000	143169000
GWO	236385000	236385000	236385000	177629000	177629000	177629000	170946000	150796000	150796000	150796000	150796000	150796000	150796000	150796000	150796000	150796000	150796000	150796000	150796000	150796000	150796000	150796000	150796000	150796000	150796000	150796000	150796000	150796000	150796000	150796000	150796000	150796000	150796000	150796000	150796000	150796000	150796000	150796000	150796000	150796000	150796000	150796000	150796000	150796000	150796000	150796000	150796000	150796000	150796000
[truncated: 151 more columns]
